# Supplementary material for: Impact of the COVID-19 Pandemic Surveillance of Visceral Leishmaniasis in Brazil: An Ecological Study
Source: Infect Dis Rep. 2024 Feb 9;16(1):116–27. doi: 10.3390/idr16010009 (PMC10888456; doi:10.3390/idr16010009)
Supplement: Supplementary file 1 [file idr-16-00009-s001.zip]

Archive with 1 entries (1 files):
- idr-2769417-supplementary.pdf
